# Supplementary material for: OncoCTMiner: streamlining precision oncology trial matching via molecular profile analysis
Source: Database (Oxford). 2023 Nov 4;2023:baad077. doi: 10.1093/database/baad077 (PMC10630409; doi:10.1093/database/baad077)
Supplement: baad077_Supp [file baad077_supp.zip]

Archive with 2 entries (2 files):
- suppl_data/SupplementaryFile1.pdf
- suppl_data/SupplementaryFile2.docx
